# Supplementary material for: Reconstructive Methodology in the Synthesis of 2-Aminopurine
Source: Molecules. 2023 Dec 25;29(1):134. doi: 10.3390/molecules29010134 (PMC10780053; doi:10.3390/molecules29010134)
Supplement: Supplementary file 1 [file molecules-29-00134-s001.zip]

Archive with 1 entries (1 files):
- molecules-2772867-supplementary.pdf
